# Supplementary material for: Understanding Colour Tuning Rules and Predicting Absorption Wavelengths of Microbial Rhodopsins by Data-Driven Machine-Learning Approach
Source: Sci Rep. 2018 Oct 22;8:15580. doi: 10.1038/s41598-018-33984-w (PMC6197263; doi:10.1038/s41598-018-33984-w)
Supplement: Supplementary file 4 — Supplementary Table 2 [file 41598_2018_33984_MOESM4_ESM.xlsx]

## Sheet: with 677 rhodopsin proteins
Position in aligned sequence	280	554	349	284	276	345	551	277	353	286	396	378	507	342	547	281	400	334	107	201	274	589	459	287	174	363	324	540	456	275	117	217	590	569	199	197	382	461	200	177	387	505	153	187	213	172	591	499	198
Residue no. of BR	89	215	122	93	85	118	212	86	126	95	141	132	185	115	208	90	145	108	-1	56	83	228	164	96	32	128	105	201	161	84	8	68	229	224	54	52	133	166	55	35	136	183	13	42	64	30	230	177	53
Residue no. of KR2	116	254	153	120	112	149	251	113	157	122	174	165	218	146	247	117	178	139	21	74	110	267	197	123	51	159	136	240	194	111	29	84	268	263	72	70	166	199	73	54	169	216	32	60	80	49	269	210	71
A	9.55999	8.1992	-2.09453	-5.08662	3.82803	-8.6676	4.09764	-4.3876	-2.14028	2.67209	-4.51655	-1.19931	2.10419	-0.538068	0	-4.41557	-2.85364	0.718108	-0.282931	-2.41611	0	1.61318	-1.50762	1.20409	-1.89555	-0.563338	-1.08608	0.668823	0.728852	-2.8195	1.2097	0.442243	0.813305	0	-1.15856	0.329352	0.55978	-1.51529	-1.17403	-0.562578	1.20136	-1.37219	-0.012091	-0.0976662	0	0.173772	-0.129187	0.257139	-0.822681
C	14.2579	0.150699	-3.76089	1.28288	0	1.93285	-1.8532	0	0	-5.59322	0	0	-3.57043	2.83391	-4.18622	-2.35706	0	0	0	0	0	0	0	0	0	1.35127	0	0.326922	0	0	-1.10134	0	0	0.326239	0	-0.00456112	0	0.708426	0	0	0	0.501859	0	0	0	0	0	0.329961	0
D	-17.677	-6.0306	3.26386	3.06682	-19.9058	0	-2.56147	0	1.08711	0	0	0	0	4.9433	0	-1.28745	0	0	1.47587	0	0	-0.35609	0.297858	2.88063	1.25938	0.430898	0	0.16174	0.223388	0	-0.238842	-1.14042	0.0287223	0	0	0	-0.23988	-0.141698	0	1.2853	0	0	0	-0.00413094	-0.00300136	-0.160455	-0.280744	0	0
E	-11.2508	0	0	-7.1983	-7.91305	0	0.186592	0	10.0528	0	0	-0.437733	0	-4.83803	0	0	0	0	1.04862	-0.809278	0	0	0.823969	-1.32149	0	1.11424	0.379403	-1.97706	1.015	0	0.626902	1.462	-0.611464	0	0	0	0.413412	0.815127	0.100646	0.0476288	0	0	0	-0.151477	-0.479649	0.0106506	-0.0141834	0	-0.269887
F	0.603805	-1.417	0	9.57306	0	0	0.313247	-1.11141	0	0.887469	0	0	2.33976	0	6.90676	0	-3.64852	-2.30084	0.265647	0.0175306	-2.90306	0	0	-0.0733773	-0.0079185	-0.723004	-0.33016	0	0.305989	0.662307	0.143056	0.250417	0	0.344328	-0.927618	0.114696	0.0131964	0	-0.237753	-0.119827	-0.245419	-0.0944668	-0.156109	0.124708	0.260958	-0.246342	0.438494	-0.0276875	-0.00221876
G	7.17842	-2.31264	22.8689	-5.8529	3.14291	1.109	-0.856521	-6.74946	2.64261	0.735621	-1.39022	0.640057	0	0.646443	1.45306	0	0.67635	0	1.26595	0	0	0.48178	0.16782	-0.646574	-0.478472	-0.677634	2.18579	-0.402271	-0.339674	0.104134	-0.0183854	-0.90286	-0.68003	-1.1559	2.20815	0	0	0.635449	0	-0.132057	0.180502	0.727222	0	0	0.16391	0	0	0	0
H	-5.21945	0	0	0.926091	0	0	0.382019	0	0	0	0	0	-4.84094	0	-0.696642	0	4.64524	0	0	4.94888	0	0	-0.872517	-0.926838	0	-0.403901	2.41733	0	0	0	-0.00543683	0	-0.259683	-1.2624	0	0	0.0418665	0	0	0	0	0	0	0.0753457	-0.0926656	-0.00255491	0	0.474004	0
I	0.404786	0	0	-0.346519	0	0	0.629727	0	2.20647	-6.23344	0	-1.00886	0	0	-0.56162	-0.604319	0	6.15582	0.596975	-0.00733481	0	0.497379	0.869591	0	0	-0.592318	-0.590915	1.26373	-0.4	0.457855	0	-0.294625	0.0446049	-0.650561	-0.223939	0.4138	-0.479541	0	-0.712088	0	-1.18262	0.274918	-0.683481	0.180221	0.0412978	-0.605457	0.36502	-0.524764	-0.197349
K	-0.759864	0	0	6.09178	1.52534	0	-1.10423	0	0	0	0	0	0	0	0	0	0	0	-0.849447	0.125372	0	0.335274	0.125907	0.640632	1.45902	0	-0.985185	-0.225916	0.491084	0	0.0522553	0.146573	1.88395	0	0	0	-0.487372	-0.231264	0	0	0	0	0	0	-0.219071	0.835982	-0.132449	0	0
L	4.94118	-8.10933	-9.19437	-0.0490667	3.88354	-0.633526	-2.59048	0.239752	-2.28148	-0.0896653	0	1.67065	0	0	0	0	-2.51753	-1.98502	0	-1.36783	0	1.64427	-0.329994	0.716018	-0.766346	0	0.552321	-0.106301	-1.39682	1.10758	-0.0196274	-0.382151	-1.51293	1.42235	0.213674	0	1.22226	0	1.62041	0	0.0863999	0.831785	1.42876	-0.365533	0.129309	0.692738	0.7806	0.259245	0.213694
M	0.404786	23.0778	0	4.89933	4.73135	10.8173	0.382019	0.462635	-1.47608	0	0	0	0	0	-1.57538	0	1.08924	-0.0461599	0.889444	-0.248237	-1.08364	-0.646359	-0.939025	0	0.988109	1.07507	0	0.10856	0	0	0	1.1237	-0.0540519	0	0.0457147	0	-0.310466	0	0	0	0	0.040818	0	0	0	0.0999117	-0.15797	0	0
N	7.87924	2.3684	0	-6.73595	7.50619	-2.03158	-1.31468	0	1.7308	0	0	0	-1.94691	-0.11021	0	0	0	0	0.097478	0.30621	-1.01281	-0.0344806	-0.462094	-0.151024	0.525836	-1.13352	0.275205	0	1.28354	0	0	-0.483401	0.456341	0.885407	0	0	-0.158934	0	0	-0.128116	0	0	0	0	-0.94469	-0.287667	0.0881007	0	0
P	-2.11371	0	0	0.212513	-1.70981	0	14.0947	0	-2.08013	0	-2.26288	-3.74128	0	0	0	0	0	0	0.0217632	0	0	0	-0.642778	0	0	0	-0.243867	2.68492	0	0	1.58203	-0.368841	0	0	0	0	-0.776335	0.866046	0	0.330757	0.485249	0	0	0	-0.341179	0	-0.023025	0	0
Q	-3.27836	0	0	-11.3061	3.58235	0	0.877435	0	-1.2923	0	0	-2.36616	0	1.38256	0	0	0	0	-0.642688	0	1.283	-0.104561	2.26798	-2.49326	0.972702	-0.0312882	0.498822	-0.27918	0.965292	0	-1.79016	-1.06352	-0.534439	0	0	0	-0.257252	0.157213	0	-0.116876	0	0	0	0.357971	0.215004	0.0495788	-0.0983885	0	0.00403531
R	-6.77231	0	0	-5.49611	0	-3.87266	-1.84735	-2.60453	0	2.10642	0	0	0	0	0	0	0	-0.710214	0	0.333072	0	1.88237	-0.622439	-0.383618	0.457742	0.344033	-0.582414	0	-0.804442	0	0	0.573944	0.236812	0	0	0	-0.147405	-0.566904	0	-1.06046	0	0	0	0.0177455	0	-0.543404	-0.0757441	0	0
S	5.8854	-13.6958	2.31806	-5.13932	2.19904	0	-2.85761	0	-1.70239	8.03013	8.3105	2.87996	0	-5.00891	0	1.09192	0	-1.41787	5.96459	0.692416	0	-1.09168	-2.26095	-0.375027	-1.51284	-2.68528	-1.71615	0	-0.481774	-0.419639	-0.0177246	-0.328751	-0.531656	-0.15771	-0.141644	-2.3472	0.245898	-0.408588	0.356332	1.10896	-0.390706	-0.566435	0	-0.692238	0.721336	0.0376468	-0.374631	0	0.817015
T	-6.5126	-3.84858	0	-6.25011	0.372003	-5.05208	-3.70093	0	-2.49649	-0.841691	0	3.66425	0	-0.829686	0	2.57488	0.926975	-0.384487	0.425043	-1.26094	0	-0.610378	1.10959	0	0	1.7383	0.283569	-0.0277496	0.14368	0.265111	-0.381013	1.1311	0.105374	-0.232382	-0.0191605	0.692412	1.53969	0	0.185575	-0.490445	0.597538	-0.569739	0	-0.457765	-0.290415	0.106568	0	0.108156	0.256171
V	4.23744	1.92917	-13.116	11.2222	-0.119753	6.5706	0.877435	0	0.623618	-0.952961	0	-2.69052	0	0	-1.36786	5.01803	1.26872	0	0.884071	0	0	-3.28916	2.0411	0.779268	-1.87341	-0.400637	-0.526662	-1.09243	0.369233	0.639573	0	0.130142	0.754071	-0.492506	0	0.0846085	-0.420678	-0.285665	-0.335085	-0.45065	-0.707923	0.255913	-0.966815	1.52485	-0.0906849	-0.112593	-0.552163	-0.908008	0
W	-0.172629	0	0	7.14373	-1.06278	0	-4.32443	11.6838	-4.74525	1.88633	0	4.97147	0	0	0	0	-0.646962	0	0	0	0	-1.11578	0	0	1.7154	0	-0.514656	-0.782643	0	0	0	0	0	-0.702319	0	0.557541	-0.0853633	0	0.304043	0	0	0	0	0	0	0	0	0	0
Y	-1.33728	0	0	9.31008	0	0	1.37285	2.51231	0	-2.55315	0	-3.84537	6.07153	0	0.178437	0	1.17174	0	0.543902	-0.320999	3.71027	0	0	0.168169	-0.846868	1.19888	0	-0.253993	-2.05609	0	-0.621727	-0.299727	0	1.0896	0	0	-0.170906	0	-0.111087	0.104548	0	0	-0.322015	-0.0926279	0.92738	0.105129	-0.233563	0.0498903	0
[truncated: 161 more columns]

## Sheet: with all 796 rhodopsin proteins
	Position in aligned sequence	349	280	284	554	276	551	507	277	345	378	342	353	286	547	396	281	107	201	334	174	274	400	363	202	569	187	459	205	505	199	324	589	499	117	590	116	177	515	456	300	387	287	540	198	153	217	461	591
	Position in BR	122	89	93	215	85	212	185	86	118	132	115	126	95	208	141	90	-1	56	108	32	83	145	128	57	224	42	164	60	183	54	105	228	177	8	229	7	35	193	161	99	136	96	201	53	13	68	166	230
	Position in KR2	153	116	120	254	112	251	218	113	149	165	146	157	122	247	174	117	21	74	139	51	110	178	159	75	263	60	197	78	216	72	136	267	210	29	268	28	54	226	194	126	169	123	240	71	32	84	199	269
	A	2.14378	13.3086	-7.02275	7.32728	2.42219	4.57766	5.3002	-6.67253	-8.50681	-1.89959	-0.596769	-2.53113	2.70584	0	-5.36639	-6.35185	-0.445964	-3.96615	1.07905	-3.25467	0	-3.50366	-1.67795	0	1.46529	-0.981546	-1.96654	-1.09869	-3.48197	-1.57442	-1.06276	1.64738	1.56895	1.08284	1.25966	-1.57233	-0.686449	-0.731258	0.399697	1.98417	1.98038	1.02845	0.596309	-1.76787	-0.0361644	0.242892	-1.26668	-0.285371
	C	-1.93135	14.8569	1.74892	2.21438	-1.20754	-2.38904	-8.16517	0	1.42346	0	5.18726	0	-5.96157	-7.62761	0	-2.77237	0	0	0	0	0	0	2.33262	0	1.18165	0	0	0	1.7198	0	0	0	1.35403	-1.93436	0	0	0	-1.82809	0	0	0	0	0.32049	0	0	0	1.07733	0
	D	9.10851	-17.0734	4.40933	-8.86655	-19.1899	-1.85633	0	0	0	0	5.73401	-0.612855	0	0	0	-1.65512	1.6674	0	0	2.69209	0	0	0.862697	0	0	0.315386	0.194004	0	0	0	0	-0.25868	0	-0.375209	0.163165	-0.0589731	1.8757	0	0.143579	0	0	1.77282	0.0846976	0	0	-0.776454	-0.275192	-0.497612
	E	0	-16.7887	-8.87596	0	-8.60543	0.870228	0	0	0	-0.546445	-8.3024	10.8785	0	0	0	0	0.823563	-1.34557	0	0	0	0	1.96091	0	0	-1.54087	1.15176	-4.10266	0	0	0.508575	0	0	0.91621	-0.942479	-2.6836	-0.0764572	0	0.979875	0	0	-1.21828	-1.34409	-0.541432	0	1.37565	0.173189	0.0257673
	F	-12.354	0.414634	12.5972	-1.78987	-0.772769	0.570149	9.44553	-1.0523	0	0	0	0	1.26416	8.73167	0	0	0.226952	-0.468594	-3.15874	0.0290477	-4.87676	-3.93212	-1.52197	-1.5698	-0.329742	0.601849	0	0.648356	-0.315443	-2.57425	-0.437366	0	0.136702	0.244189	0	0	-0.352147	0	0.265431	-2.04691	-0.33259	-0.188024	0	0.00916785	-0.40294	0.233101	0	0.416203
	G	30.6135	9.06378	-8.89271	-3.85682	3.3591	-1.18841	0	-8.39209	4.14286	-0.0697612	1.41434	2.98007	0.506611	2.20005	-0.127787	0	1.59298	0	0	-0.746045	0	0.636493	-0.820002	0	-2.91833	0	0.976384	0	1.79286	4.19054	2.69347	0.810949	0	0.082626	-1.09641	0.337464	-0.312861	0	-0.323568	0	0.453824	-0.904965	-0.346723	0	0	-0.75742	0.705873	0
	H	0	-7.87156	1.21684	0	2.2706	0.734644	-9.33575	0	0	0	0	0	0	-0.871649	0	0	0	6.93488	0	0	0	5.0602	-0.414906	0	-2.38364	0.181506	-0.92039	0	0	0	2.7835	0	1.2953	0.014261	-0.361871	0	0	0.782406	0	0	0	-0.57103	0	0	0	0	0	0
	I	-14.0368	1.13776	1.60693	0	-1.20754	1.11925	0	0	0	-1.52334	0	2.48606	-6.42435	0.228748	0	-0.961319	0.815407	0.235351	7.22341	0	0	0	-0.785636	0	-1.08518	0.874754	1.28771	3.27646	0.234909	-0.191383	-0.859838	0.805285	-1.60606	0	-0.295348	0.376969	0	0	-0.143876	-0.2918	-1.66426	0	0.994547	-0.519404	-0.609081	-0.255122	0	0.774437
	K	0	-0.519476	7.81936	0	4.87425	-1.57302	0	0	0	0	0	0	0	0	0	0	-0.920647	0.561955	0	2.31609	0	0	0	0	0	0	0.541967	0	0	0	-0.810967	0.659765	0	0.333754	2.54868	0	0	0	0.885575	0.594139	0	0.598087	-0.364851	0	0	0.149792	-0.110109	-0.49316
	L	-8.05471	6.21702	0.175084	-10.8074	4.29849	-3.88069	0	1.57261	-1.06822	2.46827	0	-3.30047	-0.490006	0	0	0	0	-1.64481	-2.50106	-1.15117	0	-2.77847	0	-2.17921	2.5928	-1.30663	-0.280719	0.348733	2.4349	0.328188	0.80932	1.59403	-0.340743	-0.060482	-1.70149	-1.18529	0	-0.142293	-1.13125	-0.414271	-0.00684207	0.474649	-0.47148	0.489992	1.96375	-0.376812	0	1.62962
	M	0	1.13776	6.58297	24.6692	4.90816	0.734644	0	1.93513	10.9726	0	0	-2.10824	0	-1.8304	0	0	0.813159	-0.881572	0.107466	1.17524	-1.59156	1.11887	2.01085	0	0	0	-1.28649	1.83032	0.448304	0.417918	0	-0.576678	0	0	-0.0138336	0	0	0.483167	0	-0.105868	0	0	0.069181	0	0	0.571812	0	-0.187239
	N	0	12.431	-9.78673	2.68207	7.73432	-1.25342	-4.3692	0	-2.73237	0	1.05454	2.10646	0	0	0	0	1.34858	0.649126	0	0.715669	-2.12039	0	-1.80914	-1.52273	1.95396	0	-0.546963	0	0	0	0.490323	-0.0793049	0	0	0.883603	0.102176	-0.188807	-0.0621581	1.34496	-0.843438	0	-0.501463	0	0	0	-0.418123	0	0.139558
	P	0	-3.45226	0.152675	0	-1.18637	15.6889	0	0	0	-5.33321	0	-3.00241	0	0	-3.5607	0	-0.00334148	0	0	0	0	0	0	0	0.263473	0	-0.775285	0	0	0	-0.622109	0	0	2.11793	0	0	0.99372	-0.231266	0	0	0.807189	0	1.93933	0	0	-0.315443	1.19017	-0.0079106
	Q	0	-5.10949	-11.5998	0	2.52838	1.50387	0	0	0	-3.35174	2.30551	-1.19196	0	0	0	0	-0.874015	0	0	2.10229	3.10792	0	-0.133617	0	0	1.47307	2.56992	0.169811	0	0	0.281371	-0.252973	0	-2.36394	-0.866766	0.351433	-0.0501297	-0.129352	1.19428	0	0	0.178117	-0.140304	0.0395237	0	-0.812892	0.0928044	-0.211225
	R	0	-10.0812	-8.36063	0	0.0967648	-2.72686	0	-3.77234	-4.79771	0	0	0	2.77753	0	0	0	0	0.985849	-0.297147	-0.0832804	0	0	0.194169	0	0	0.245519	-1.19638	0	0	0	-1.13195	1.10434	0	0	0.198245	1.13862	-2.29298	0.292524	-1.21101	-0.438808	0	-0.268343	0	0	0	0.632988	-0.674347	-0.0855515
	S	7.60443	6.65861	-7.82855	-11.0442	0.984418	-3.85333	0	0	0	3.60705	-7.40985	-0.530122	7.75918	0	9.44934	1.70807	8.27276	0.320622	-1.79846	-2.60251	0	0	-4.82965	0	-2.96286	-1.8684	-3.11632	0	-1.6967	-0.515456	-1.34477	-1.03542	0	0.369262	-0.871498	0.533718	1.85367	2.63401	-0.27565	0.478329	-0.431022	-0.635574	0	1.6981	0	-0.252149	-0.543079	-0.703356
	T	0	-5.3336	-7.54041	-3.45787	0.493745	-4.7169	0	0	-5.52187	6.00462	-1.52992	-2.28613	-0.638039	0	0	3.27215	0.463134	-1.61179	-0.437913	0	0	0.938905	2.71927	0	0.283941	-1.17777	1.15625	0	-1.60182	-0.0904923	0.295203	-0.559997	0.656603	-0.505702	0.415122	1.88616	-0.881314	-1.05735	0.297515	0	0.423847	0	-0.0490095	0.587715	0	0.736202	0	0
	V	-12.8647	5.02169	13.0327	2.71889	0.0115747	1.50387	0	0	6.7143	-2.92621	0	0.35633	-0.857962	-1.13658	0	6.97444	0.251262	0	0	-3.8597	0	1.50945	-0.25112	0	-0.88205	4.9267	2.41881	0.0201501	0.639647	0	-0.589436	-3.05429	-3.17488	0	1.04107	-0.145947	-0.57447	-0.109063	-0.189043	0.339358	-1.12887	0.12403	-0.400554	0	-1.31304	0.238889	-0.288191	-0.907516
	W	0	-0.690192	9.20856	0	-0.580304	-6.57297	0	13.4906	0	7.5169	0	-2.82429	1.59118	0	0	0	0	0	0	4.13085	0	-0.171902	0	-0.690763	0.244955	0	0	0	0	0	-0.888855	-1.22712	0	0	0	0	0	0	0	0.0804612	0	0	-0.606816	0	0	0	0	0
	Y	0	-2.34743	12.2499	0	-0.772769	2.27309	7.45749	3.32384	0	-5.42798	0	0	-1.94979	0.590992	0	0	1.07317	0.217718	0	-1.46791	5.52927	1.40627	2.40483	5.95536	1.7938	-0.104881	0	-1.24659	0	0	0	0	0.250667	-0.867183	0	0	0.225052	-0.336562	-2.11291	0.737516	0	0.172338	-0.200004	0	-0.337455	-0.218222	0	-0.35748
[truncated: 162 more columns]
